# Supplementary material for: More similarity than difference: Comparison of within- and between-sex variance in early adolescent brain structure
Source: Imaging Neurosci (Camb). 2025 Sep 2;3:IMAG.a.127. doi: 10.1162/IMAG.a.127 (PMC12406053; doi:10.1162/IMAG.a.127)
Supplement: Supplementary Tables [file IMAG.a.127_supp1.xlsx]

## Sheet: STable 1
Supplemental Table 1. A complete list of Regions of Interest (ROI) assessed. (L/R) denotes regions with separate ROIs for the left and right hemisphere.
Cortical ROIs		Subcortical ROIs	White Matter Tract ROIs
Gray Matter Volume, Cortical Thickness, and White Matter Volume		Gray Matter Volume	Fractional Anisotropy, Mean Diffusivity
Frontal	Parietal	Basal Ganglia	Limbic
Superior Frontal (L/R)	Superior Parietal (L/R)	Caudate (L/R)	Fornix (L/R)
Caudal Middle Frontal (L/R)	Inferior Parietal (L/R)	Putamen (L/R)	Cingulate Cingulum (L/R)
Rostral Middle Frontal (L/R)	Supramarginal (L/R)	Pallidum (L/R)	Parahippocampal Cingulum (L/R)
Pars Opercularis (L/R)	Postcentral (L/R)	Limbic	Projection
Pars Orbitalis (L/R)	Precuneus (L/R)	Amygdala (L/R)	Corticospinal/Pyramidal Tracts (L/R)
Pars Triangularis (L/R)	Occipital	Hippocampus (L/R)	Anterior Thalamic Radiations (L/R)
Lateral Orbitofrontal (L/R)	Lateral Occipital (L/R)	Thalamus (L/R)	Association
Medial Orbitofrontal (L/R)	Lingual (L/R)	Corpus Callosum	Uncinate Fasciculus (L/R)
Precentral Gyrus (L/R)	Cuneus (L/R)	Anterior CC	Superior Longitudinal Fasciculus (L/R)
Paracentral Gyrus (L/R)	Pericalcarine (L/R)	Mid Anterior CC	Inferior Longitudinal Fasciculus (L/R)
Frontal Pole (L/R)	Cingulate	Central CC	Inferior Fronto-Occipital Fasciculus (L/R)
Temporal	Rostral Anterior Cingulate (L/R)	Mid Posterior CC	Callosal
Superior Temporal (L/R)	Caudal Anterior Cingulate (L/R)	Posterior CC	Forceps Major
Middle Temporal (L/R)	Posterior Cingulate (L/R)	Other	Forceps Minor
Inferior Temporal (L/R)	Isthmus Cingulate (L/R)	Cerebellum Cortex (L/R)	Corpus Callosum
Banks of the Superior Temporal Sulcus (L/R)	Insula	Brain Stem
Fusiform (L/R)	Insula (L/R)
Transverse Temporal (L/R)
Entorhinal (L/R)
Temporal Pole (L/R)
Parahippocampal (L/R)

## Sheet: STable 2
Supplemental Table 2. Linear mixed effect model equation to residualize other covariates from brain outcomes of interest
Model

## Sheet: STable 3
Supplemental Table 3. Variability and a similarities in male and female adolescents for each global measure of brain structure (volume, thickness, FA, and MD).
Unadjusted
Region of Interest	Male Variance	Female Variance	Variance Between Group Means	Male Robust Coefficient of Variation	Female Robust Coefficient of Variation	Fligner-Killeen χ2	Fligner-Killeen p-value	Cliff's δ	Cliff's δ magnitude	CLES M > F
Total Brain Volume (mm³)	1.10005e+10	8.76222e+09	5.85389e+09	0.121321	0.117478	42.3864	7.49091e-11	0.562433	large	0.781216
Total White Matter Volume (mm³)	2125836518	1666878286	997761883	0.168773	0.147647	45.7337	1.35474e-11	0.538629	large	0.769314
Whole-Brain Cortical Thickness (mm)	0.0058	0.0062	4.8e-05	0.0375757	0.0377005	1.006	0.641	0.0733193	negligible	0.463336
Fractional Anisotropy All Tracts	0.000419725	0.00042209	1.40927e-08	0.0544767	0.0523907	0.201281	0.653689	-0.00793036	negligible	0.496034
Mean Diffusivity All Tracts	0.000509462	0.000480013	1.45641e-05	0.0396351	0.0379539	4.99472	0.0254248	0.147786	small	0.573893
Adjusted
Region of Interest	Male Variance	Female Variance	Variance Between Group Means	Male Robust Coefficient of Variation	Female Robust Coefficient of Variation	Fligner-Killeen χ2	Fligner Killeen p-value	Cliff's δ	Cliff's δ magnitude	CLES M > F
Total Brain Volume (mm³)	9700000000	8400000000	3000000000	N / A	N / A	15.505	8.22908e-05	0.437856	medium	0.718928
Total White Matter Volume (mm³)	0.0013398	0.00123045	4.31827e-07	N / A	N / A	6.42134	0.029924	0.0129329	negligible	0.506467
Whole-Brain Cortical Thickness (mm)	0.0048	0.0052	3.1e-05	N / A	N / A	1.944	0.4693	0.0633902	negligible	0.463642
Fractional Anisotropy All Tracts	0.000240014	0.000217843	1.41325e-06	N / A	N / A	7.04029	0.00796963	-0.0618862	negligible	0.469057
Mean Diffusivity All Tracts	0.000399601	0.000346459	1.21962e-06	N / A	N / A	12.5402	0.000398296	0.0521017	negligible	0.526051
Adjusted w/o TBV
Region of Interest	Male Variance	Female Variance	Variance Between Group Means	Male Robust Coefficient of Variation	Female Robust Coefficient of Variation	Fligner-Killeen χ2	Fligner Killeen p-value	Cliff's δ	Cliff's δ magnitude	CLES M > F
Fractional Anisotropy All Tracts	0.000220918	0.000243506	1.05339e-07	N / A	N / A	7.0263	0.00803209	-0.0141954	negligible	0.492902
Mean Diffusivity All Tracts	0.000407543	0.000353054	8.14846e-06	N / A	N / A	14.4032	0.00014755	0.125007	negligible	0.562503
Adjusted w/o pubertal development
Region of Interest	Male Variance	Female Variance	Variance Between Group Means	Male Robust Coefficient of Variation	Female Robust Coefficient of Variation	Fligner-Killeen χ2	Fligner Killeen p-value	Cliff's δ	Cliff's δ magnitude	CLES M > F
Total Brain Volume (mm³)	7.59113e+09	9.43898e+09	5.65591e+09	N / A	N / A	38.6479	1.66773e-09	-0.589692	large	0.205154
Total White Matter Volume (mm³)	0.0013398	0.00123045	4.31827e-07	N / A	N / A	6.42134	0.029924	0.0129329	negligible	0.506466
Whole-Brain Cortical Thickness (mm)	0.00515849	0.00478849	4.90495e-05	N / A	N / A	1.53275	0.49217	0.077918	negligible	0.538959
Fractional Anisotropy All Tracts	0.000217645	0.000240001	2.15156e-06	N / A	N / A	7.09915	0.0565551	0.0767849	negligible	0.538392
Mean Diffusivity All Tracts	0.000346629	0.000399392	2.12329e-06	N / A	N / A	12.3825	0.00190685	-0.0669254	negligible	0.466537
Unadjusted denotes raw values from Freesurfer
Adjusted denotes adjusting for pubertal development, age (in months), maximum parental education, race, ethnicity, scanner manufacturer, and site. For total white matter volume, fractional anisotropy and mean diffusivity, adjustment also includes total brain volume (scaled).
Adjusted w/o TBV denotes adjusting for pubertal development, age (in months), maximum parental education, race, ethnicity, scanner manufacturer, and site.
Adjusted w/o pubertal development denotes adjusting for age (in months), maximum parental education, race, ethnicity, scanner manufacturer, and site. For total white matter volume, fractional anisotropy and mean diffusivity, adjustment also includes total brain volume (scaled).

## Sheet: STable 4
Supplemental Table 4. Within and between sex variability for each gray matter volume of interest. Unadjusted denotes that these values describe the raw FreeSurfer results.
Lobe	Region of Interest	Unadjusted
		Left Hemisphere											Right Hemisphere
		Female variance (mm³)	Male variance (mm³)	Variance Between Group Means (mm³)	Female Robust Coefficient of Variation	Male Robust Coefficient of Variation	Overlap Coefficient	Fligner-Killeen χ2	Fligner-Killeen p-value	Cliff's δ	Cliff's δ magnitude	CLES M > F	Female variance (mm³)	Male variance (mm³)	Variance Between Group Means (mm³)	Female Robust Coefficient of Variation	Male Robust Coefficient of Variation	Overlap Coefficient	Fligner-Killeen χ2	Fligner-Killeen p-value	Cliff's δ	Cliff's δ magnitude	CLES M > F
Frontal	Superior Frontal	8.8245e+06	1.08142e+07	2.59472e+06	0.161338	0.167141	0.714781	36.4072	3.8096e-09	0.395223	medium	0.69757	8.6697e+06	1.02555e+07	2.29899e+06	0.163768	0.169484	0.729091	27.9536	2.14346e-07	0.381102	medium	0.690508
	Rostral Middle Frontal	6.10003e+06	7.70923e+06	2.30743e+06	0.190749	0.193543	0.692489	47.6632	2.18257e-11	0.438884	medium	0.719396	7.0593e+06	8.44576e+06	2.28549e+06	0.193188	0.197097	0.699621	38.7949	1.24931e-09	0.416362	medium	0.708138
	Caudal Middle Frontal	1.7185e+06	2.03689e+06	132563	0.254249	0.255132	0.851827	23.5791	1.59078e-06	0.209817	small	0.604807	1.77432e+06	2.2355e+06	150684	0.26158	0.274901	0.849104	42.9863	1.72891e-10	0.211612	small	0.605708
	Pars Opercularis	832245	1.09708e+06	62377.1	0.229902	0.248173	0.869767	47.8655	2.09985e-11	0.193205	small	0.596458	550238	692942	51538.9	0.222672	0.23131	0.839765	34.6514	8.77751e-09	0.226204	small	0.612921
	Pars Orbitalis	122659	146474	24888.1	0.188386	0.189442	0.763589	23.3636	1.71343e-06	0.33192	medium	0.66561	179236	209801	33014.7	0.19398	0.189845	0.774399	18.8276	1.56704e-05	0.320055	small	0.659736
	Pars Triangularis	515509	672249	80155.2	0.22752	0.237256	0.797211	55.5749	6.89739e-13	0.285686	small	0.642668	697748	885222	123476	0.228471	0.232664	0.786513	40.3401	5.88946e-10	0.3063	small	0.652997
	Lateral Orbitofrontal	912892	1.05749e+06	187795	0.159754	0.161571	0.768068	22.143	3.0636e-06	0.334366	medium	0.667056	933530	1.08123e+06	185414	0.166323	0.170416	0.771037	21.6482	3.76648e-06	0.329697	small	0.664721
	Medial Orbitofrontal	499024	622615	160540	0.184357	0.185911	0.700269	35.5899	5.60153e-09	0.411812	medium	0.70574	448558	545149	134708	0.163965	0.160334	0.720023	25.1375	8.00787e-07	0.400514	medium	0.700081
	Precentral	2.6015e+06	3.23669e+06	736068	0.158944	0.156296	0.727585	24.7227	9.46137e-07	0.387549	medium	0.6937	2.77227e+06	3.32164e+06	670828	0.161121	0.157593	0.734305	18.0395	2.29688e-05	0.373213	medium	0.686531
	Paracentral	276060	338711	22437.6	0.179742	0.187344	0.850479	28.0155	2.12924e-07	0.207393	small	0.603448	364107	438871	38456.1	0.187424	0.193176	0.827493	26.162	4.81384e-07	0.244916	small	0.622241
	Frontal Pole	23461.9	28346.1	3057.8	0.207211	0.219228	0.811264	30.2333	7.55195e-08	0.269884	small	0.63409	30607.4	35473.8	3978.87	0.186221	0.196869	0.792129	23.5916	1.59078e-06	0.28418	small	0.641334
Temporal	Superior Temporal	2.74232e+06	3.38381e+06	680512	0.159041	0.174309	0.73343	45.721	5.22696e-11	0.366876	medium	0.683362	2.13886e+06	2.56663e+06	329245	0.155283	0.16221	0.791638	30.2538	7.55195e-08	0.291848	small	0.645841
	Middle Temporal	2.39576e+06	3.07852e+06	642815	0.178687	0.189093	0.729311	59.1969	1.23042e-13	0.370004	medium	0.684923	2.63498e+06	3.29107e+06	745420	0.173391	0.181431	0.72397	45.4635	5.64759e-11	0.385964	medium	0.69291
	Inferior Temporal	2.86015e+06	3.46639e+06	801583	0.203075	0.209066	0.721797	36.4087	3.8096e-09	0.387055	medium	0.693456	2.58306e+06	3.07704e+06	796349	0.211721	0.206088	0.713091	28.8041	1.45414e-07	0.403812	medium	0.701833
	Banks STS	268369	364260	29206.6	0.235498	0.267572	0.82083	76.2759	4.2551e-17	0.238485	small	0.618998	176352	233161	22325.7	0.221812	0.236741	0.820276	60.4926	7.28021e-14	0.252731	small	0.626058
	Fusiform	1.46555e+06	1.77999e+06	415734	0.176363	0.171949	0.719824	23.7774	1.4924e-06	0.389683	medium	0.694741	1.43086e+06	1.78146e+06	525983	0.181812	0.184711	0.687571	38.293	1.5558e-09	0.436977	medium	0.71839
	Transverse Temporal	49211.5	61504.7	3427.08	0.236872	0.255666	0.860929	44.7624	7.33876e-11	0.194492	small	0.596638	26176.5	31313.2	1888.46	0.221693	0.227731	0.860276	26.2541	4.69391e-07	0.20264	small	0.60047
	Entorhinal	137953	221913	20135.1	0.290388	0.319492	0.810886	108.671	1.32213e-23	0.26298	small	0.631136	118794	164926	11129.1	0.28454	0.300701	0.837778	63.9694	1.45321e-14	0.223595	small	0.611393
	Temporal Pole	95681.2	110735	7345.12	0.190439	0.203178	0.843715	20.1833	7.95912e-06	0.211502	small	0.60532	91337.7	111462	4209.95	0.185094	0.19199	0.882627	28.861	1.45015e-07	0.160184	small	0.579644
	Parahippocampal	87299.2	100459	1485.37	0.191207	0.208528	0.920811	25.0686	8.12219e-07	0.099221	negligible	0.549133	66510.6	79136.3	1891.24	0.182622	0.19376	0.908794	22.9504	2.08546e-06	0.126117	negligible	0.562521
Parietal	Superior Parietal	4.30365e+06	5.11326e+06	511906	0.18997	0.192622	0.810191	16.6231	4.76652e-05	0.264256	small	0.632066	3.92928e+06	4.67089e+06	624515	0.186064	0.184686	0.787566	21.8252	3.49263e-06	0.299542	small	0.649707
	Inferior Parietal	4.3e+06	5.02471e+06	632528	0.210295	0.214115	0.802482	18.6995	1.64978e-05	0.283847	small	0.641861	5.5127e+06	7.01953e+06	1.78063e+06	0.193645	0.207674	0.709492	54.1415	1.28726e-12	0.405041	medium	0.702472
	Supramarginal	4.26781e+06	6.08974e+06	1.28422e+06	0.232002	0.243519	0.725508	104.319	5.94322e-23	0.381977	medium	0.690933	2.84985e+06	3.93056e+06	608455	0.200796	0.224708	0.756311	90.6298	3.9843e-20	0.328611	small	0.664235
	Postcentral	2.1283e+06	2.6194e+06	380548	0.187976	0.190421	0.775745	28.8999	1.45015e-07	0.313191	small	0.656507	2.02056e+06	2.50955e+06	333388	0.195249	0.200102	0.789271	31.1367	5.02816e-08	0.297652	small	0.648739
	Precuneus	2.03104e+06	2.41146e+06	477800	0.18189	0.176486	0.742437	19.8868	9.14428e-06	0.362662	medium	0.681246	2.08367e+06	2.57712e+06	576720	0.17466	0.174165	0.726741	32.2403	2.93751e-08	0.383685	medium	0.691761
Occipital	Lateral Occipital	2.73508e+06	3.50262e+06	821599	0.202287	0.203778	0.734825	49.6686	9.66191e-12	0.386631	medium	0.693246	3.26468e+06	4.23146e+06	957105	0.213017	0.211697	0.729024	49.7797	9.66191e-12	0.384881	medium	0.692375
	Lingual	1.04043e+06	1.26255e+06	112411	0.216699	0.220252	0.829554	27.3654	2.8343e-07	0.243964	small	0.621857	1.17264e+06	1.39247e+06	97262.6	0.215518	0.220599	0.845825	23.493	1.63218e-06	0.216526	small	0.608141
	Cuneus	320664	413900	47438.2	0.248247	0.25159	0.803253	41.36	3.64032e-10	0.280866	small	0.640205	359758	451364	52306	0.23388	0.246373	0.796085	46.4987	3.72101e-11	0.286078	small	0.642827
	Pericalcarine	228336	261039	7277.13	0.28248	0.291843	0.901309	15.2315	9.79443e-05	0.138477	negligible	0.568955	251826	282057	10456	0.270316	0.279815	0.889462	12.2617	0.000462345	0.15874	small	0.579094
Cingulate	Rostral Anterior Cingulate	249890	294524	36501.2	0.263948	0.262179	0.794463	22.0911	3.09318e-06	0.289771	small	0.644632	170475	197346	19102.1	0.27999	0.275228	0.809348	15.0208	0.000107896	0.25825	small	0.628813
	Caudal Anterior Cingulate	228270	273674	6712.28	0.34379	0.353877	0.903077	24.6941	9.46137e-07	0.132994	negligible	0.566193	245975	302828	10745.2	0.322375	0.324677	0.89045	22.2515	2.94692e-06	0.154013	small	0.576722
	Posterior Cingulate	275001	347696	48997.4	0.207834	0.219474	0.773409	44.7545	7.33876e-11	0.311077	small	0.655294	298499	365182	48376.2	0.218583	0.213225	0.794759	26.7537	3.70849e-07	0.298091	small	0.648812
	Isthmus Cingulate	177570	244311	49364.3	0.209119	0.225537	0.725933	75.0036	6.48399e-17	0.377478	medium	0.688456	167853	212767	28809.1	0.207551	0.223397	0.783506	48.5478	1.58865e-11	0.305948	small	0.652655
Insula	Insula	775461	930611	189087	0.16323	0.170012	0.744108	27.0411	3.27223e-07	0.359875	medium	0.6798	743551	948388	267486	0.172891	0.178493	0.70355	53.9003	1.32307e-12	0.4239	medium	0.711816

## Sheet: STable5
Supplemental Table 5. Within and between sex variability for each gray matter volume of interest after adjustment for pubertal development, age (in months), maximum parental education, race, ethnicity, total brain volume (scaled), scanner manufacturer, and site. Results in yellow show a sensitivity analyses where models were run without pubertal development in the model.
Lobe	Region of Interest	Adjusted
		Left Hemisphere									Right Hemisphere
		Female variance (mm³)	Male variance (mm³)	Variance Between Group Means (mm³)	Overlap Coefficient	Fligner-Killeen χ2	Fligner-Killeen p-value	Cliff's δ	Cliff's δ magnitude	CLES M > F	Female variance (mm³)	Male variance (mm³)	Variance Between Group Means (mm³)	Overlap Coefficient	Fligner-Killeen χ2	Fligner-Killeen p-value	Cliff's δ	Cliff's δ magnitude	CLES M > F
Frontal	Superior Frontal	8.8245e+06	1.08142e+07	2.59472e+06	0.951058	17.5929	3.56209e-05	-0.0330847	negligible	0.483458	8.6697e+06	1.02555e+07	2.29899e+06	0.95782	17.8946	3.0982e-05	-0.0403742	negligible	0.479813
	Rostral Middle Frontal	6.10003e+06	7.70923e+06	2.30743e+06	0.938039	53.8245	1.26052e-12	0.0162041	negligible	0.508102	7.0593e+06	8.44576e+06	2.28549e+06	0.944123	33.4321	1.5912e-08	0.00145244	negligible	0.500726
	Caudal Middle Frontal	1.7185e+06	2.03689e+06	132563	0.930258	26.579	4.15605e-07	-0.0832072	negligible	0.458396	1.77432e+06	2.2355e+06	150684	0.924031	31.173	4.40156e-08	-0.084745	negligible	0.457628
	Pars Opercularis	832245	1.09708e+06	62377.1	0.935864	23.3592	1.97305e-06	-0.0654185	negligible	0.467291	550238	692942	51538.9	0.927088	37.8147	2.23658e-09	-0.0537066	negligible	0.473147
	Pars Orbitalis	122659	146474	24888.1	0.971502	12.3401	0.000499101	0.0198781	negligible	0.509939	179236	209801	33014.7	0.95727	12.3186	0.000499101	0.0169796	negligible	0.50849
	Pars Triangularis	515509	672249	80155.2	0.945723	39.3181	1.38033e-09	0.0206463	negligible	0.510323	697748	885222	123476	0.936057	54.8786	8.84639e-13	0.0249707	negligible	0.512485
	Lateral Orbitofrontal	912892	1.05749e+06	187795	0.938221	14.4762	0.000168859	-0.0708818	negligible	0.464559	933530	1.08123e+06	185414	0.94074	14.3204	0.000180317	-0.0653395	negligible	0.46733
	Medial Orbitofrontal	499024	622615	160540	0.938911	25.4215	7.22557e-07	0.047576	negligible	0.523788	448558	545149	134708	0.960365	19.3312	1.51656e-05	0.00248378	negligible	0.501242
	Precentral	2.6015e+06	3.23669e+06	736068	0.96235	18.52	2.27477e-05	0.000648514	negligible	0.500324	2.77227e+06	3.32164e+06	670828	0.965377	7.91989	0.00503539	-0.00222883	negligible	0.498886
	Paracentral	276060	338711	22437.6	0.910742	35.0323	7.99116e-09	-0.0921766	negligible	0.453912	364107	438871	38456.1	0.936519	34.4489	9.73999e-09	-0.0474816	negligible	0.476259
	Frontal Pole	23461.9	28346.1	3057.8	0.946932	22.4313	3.13077e-06	0.021818	negligible	0.510909	30607.4	35473.8	3978.87	0.945379	13.1045	0.000338771	0.055265	negligible	0.527632
Temporal	Superior Temporal	2.74232e+06	3.38381e+06	680512	0.942589	31.1024	4.44453e-08	-0.0359385	negligible	0.482031	2.13886e+06	2.56663e+06	329245	0.899287	25.1515	8.12653e-07	-0.117593	negligible	0.441203
	Middle Temporal	2.39576e+06	3.07852e+06	642815	0.939327	38.4416	1.87165e-09	-0.0181493	negligible	0.490925	2.63498e+06	3.29107e+06	745420	0.94331	38.4228	1.87165e-09	-0.0175511	negligible	0.491224
	Inferior Temporal	2.86015e+06	3.46639e+06	801583	0.95098	30.7997	5.06155e-08	0.0142065	negligible	0.507103	2.58306e+06	3.07704e+06	796349	0.958788	17.3221	4.03143e-05	0.0279592	negligible	0.51398
	Banks STS	268369	364260	29206.6	0.921641	69.4688	1.67101e-15	-0.0306584	negligible	0.484671	176352	233161	22325.7	0.93979	45.8375	5.21476e-11	-0.0270286	negligible	0.486486
	Fusiform	1.46555e+06	1.77999e+06	415734	0.938109	37.077	3.01359e-09	0.009062	negligible	0.504531	1.43086e+06	1.78146e+06	525983	0.931938	47.2165	2.74117e-11	0.0460747	negligible	0.523037
	Transverse Temporal	49211.5	61504.7	3427.08	0.917289	49.5989	8.67664e-12	-0.0714776	negligible	0.464261	26176.5	31313.2	1888.46	0.921798	33.253	1.64213e-08	-0.0785243	negligible	0.460738
	Entorhinal	137953	221913	20135.1	0.944954	37.9511	2.17623e-09	0.0391084	negligible	0.519554	118794	164926	11129.1	0.935945	57.1411	3.99845e-13	0.0191218	negligible	0.509561
	Temporal Pole	95681.2	110735	7345.12	0.945065	34.5544	9.73999e-09	0.00163351	negligible	0.500817	91337.7	111462	4209.95	0.943847	33.334	1.62284e-08	-0.037796	negligible	0.481102
	Parahippocampal	87299.2	100459	1485.37	0.92539	9.59	0.0020768	-0.0883593	negligible	0.45582	66510.6	79136.3	1891.24	0.935101	11.117	0.000936869	-0.0775679	negligible	0.461216
Parietal	Superior Parietal	4.30365e+06	5.11326e+06	511906	0.929965	31.7176	3.4174e-08	-0.0721053	negligible	0.463947	3.92928e+06	4.67089e+06	624515	0.930634	37.671	2.31125e-09	-0.0451661	negligible	0.477417
	Inferior Parietal	4.3e+06	5.02471e+06	632528	0.939487	32.2755	2.63761e-08	-0.0411144	negligible	0.479443	5.5127e+06	7.01953e+06	1.78063e+06	0.935374	49.8367	8.23521e-12	0.0418966	negligible	0.520948
	Supramarginal	4.26781e+06	6.08974e+06	1.28422e+06	0.923115	69.0322	1.67101e-15	0.0331518	negligible	0.516576	2.84985e+06	3.93056e+06	608455	0.91646	76.6692	1.39472e-16	-0.0248963	negligible	0.487552
	Postcentral	2.1283e+06	2.6194e+06	380548	0.93683	27.3416	2.86942e-07	-0.0633733	negligible	0.468313	2.02056e+06	2.50955e+06	333388	0.928692	27.3916	2.8661e-07	-0.0746366	negligible	0.462682
	Precuneus	2.03104e+06	2.41146e+06	477800	0.947778	36.8774	3.21473e-09	-0.0237949	negligible	0.488103	2.08367e+06	2.57712e+06	576720	0.931155	53.0018	1.76872e-12	-0.0223383	negligible	0.488831
Occipital	Lateral Occipital	2.73508e+06	3.50262e+06	821599	0.922965	65.2818	8.95865e-15	0.0550294	negligible	0.527515	3.26468e+06	4.23146e+06	957105	0.934852	54.8908	8.84639e-13	0.050856	negligible	0.525428
	Lingual	1.04043e+06	1.26255e+06	112411	0.952842	25.4801	7.17243e-07	-0.0353905	negligible	0.482305	1.17264e+06	1.39247e+06	97262.6	0.950075	20.9237	6.73026e-06	-0.0547598	negligible	0.47262
	Cuneus	320664	413900	47438.2	0.946389	38.6339	1.8566e-09	0.0188738	negligible	0.509437	359758	451364	52306	0.925387	56.7696	4.22602e-13	0.0102756	negligible	0.505138
	Pericalcarine	228336	261039	7277.13	0.963457	9.49476	0.00215425	-0.0354701	negligible	0.482265	251826	282057	10456	0.960836	10.2061	0.00150913	-0.0378561	negligible	0.481072
Cingulate	Rostral Anterior Cingulate	249890	294524	36501.2	0.940544	15.1838	0.00011807	-0.066782	negligible	0.466609	170475	197346	19102.1	0.966542	16.322	6.70439e-05	-0.0224944	negligible	0.488753
	Caudal Anterior Cingulate	228270	273674	6712.28	0.939539	5.87789	0.0153322	-0.0831493	negligible	0.458425	245975	302828	10745.2	0.931939	24.6477	1.03239e-06	-0.0627425	negligible	0.468629
	Posterior Cingulate	275001	347696	48997.4	0.935708	54.431	1.00995e-12	-0.0128871	negligible	0.493556	298499	365182	48376.2	0.948844	38.0121	2.17623e-09	-0.0237004	negligible	0.48815
	Isthmus Cingulate	177570	244311	49364.3	0.922632	71.3857	1.01358e-15	0.0342036	negligible	0.517102	167853	212767	28809.1	0.942711	34.4796	9.73999e-09	-0.0150647	negligible	0.492468
Insula	Insula	775461	930611	189087	0.967119	7.39091	0.00665183	-0.0072622	negligible	0.496369	743551	948388	267486	0.925625	57.208	3.99845e-13	0.0493999	negligible	0.5247
Lobe	Region of Interest	Adjusted w/o pubertal development
		Left Hemisphere									Right Hemisphere
		Female variance (mm³)	Male variance (mm³)	Variance Between Group Means (mm³)	Overlap Coefficient	Fligner-Killeen χ2	Fligner-Killeen p-value	Cliff's δ	Cliff's δ magnitude	CLES M > F	Female variance (mm³)	Male variance (mm³)	Variance Between Group Means (mm³)	Overlap Coefficient	Fligner-Killeen χ2	Fligner-Killeen p-value	Cliff's δ	Cliff's δ magnitude	CLES M > F
Frontal	Superior Frontal	3.93572e+06	4.50974e+06	8427.95	0.948647	17.9556	2.94386e-05	0.0390226	negligible	0.519511	3.89882e+06	4.48561e+06	14545.5	0.956051	18.0959	2.78725e-05	0.0446571	negligible	0.522329
	Rostral Middle Frontal	2.87246e+06	3.88439e+06	7883.83	0.935843	53.9093	1.20726e-12	-0.0332936	negligible	0.483353	3.68413e+06	4.45803e+06	3088.99	0.944021	33.8561	1.27959e-08	-0.0191365	negligible	0.490432
	Caudal Middle Frontal	1.16641e+06	1.40252e+06	24370.5	0.912591	28.3007	1.79155e-07	0.109188	negligible	0.554594	1.2442e+06	1.55178e+06	19518.4	0.91574	31.8416	3.11932e-08	0.0980912	negligible	0.549046
	Pars Opercularis	0.0186597	0.0222209	0.00012095	0.933353	22.9721	2.41309e-06	0.0707331	negligible	0.535367	422676	548203	1031.38	0.924764	38.2473	1.95472e-09	0.0574551	negligible	0.528728
	Pars Orbitalis	90323.8	103700	198.132	0.967138	12.4947	0.000469322	-0.0322062	negligible	0.483897	135798	150932	206.304	0.95532	12.3845	0.000489686	-0.0297879	negligible	0.485106
	Pars Triangularis	437954	557291	1150.1	0.941736	40.385	8.46426e-10	-0.0366264	negligible	0.481687	571443	749601	2595.12	0.934071	55.3692	7.65826e-13	-0.0405891	negligible	0.479705
	Lateral Orbitofrontal	430540	492433	5310.83	0.92902	15.3861	0.000109934	0.086922	negligible	0.543461	492409	561088	5421.42	0.926815	14.0935	0.000210561	0.086889	negligible	0.543445
	Medial Orbitofrontal	321633	385678	1950.48	0.932602	25.409	7.27256e-07	-0.0638604	negligible	0.46807	258605	303200	78.4531	0.960904	19.1803	1.64126e-05	-0.00894165	negligible	0.495529
	Precentral	1.40624e+06	1.70248e+06	335.328	0.96133	19.0334	1.73786e-05	-0.00847622	negligible	0.495762	1.5993e+06	1.76821e+06	532.163	0.966179	7.93912	0.00513543	0.00931789	negligible	0.504659
	Paracentral	180859	234230	2971.4	0.900751	34.8666	8.4011e-09	0.110876	negligible	0.555438	259482	314493	1401.35	0.930632	34.4214	9.87841e-09	0.0616932	negligible	0.530847
	Frontal Pole	19623.2	22846.3	46.9438	0.946006	22.1535	3.61807e-06	-0.0326249	negligible	0.483688	25527.5	28171.1	168.833	0.938696	13.3894	0.000301048	-0.0681207	negligible	0.46594
Temporal	Superior Temporal	1.482e+06	1.81146e+06	4427.06	0.94022	31.2096	4.2057e-08	0.0424543	negligible	0.521227	1.09692e+06	1.31032e+06	35713.3	0.883088	26.8505	3.52723e-07	0.143226	negligible	0.571613
	Middle Temporal	1.3005e+06	1.61353e+06	475.318	0.94017	37.7352	2.32962e-09	0.0174415	negligible	0.508721	1.26076e+06	1.54892e+06	857.077	0.943831	37.5887	2.41078e-09	0.0170607	negligible	0.50853
	Inferior Temporal	1.58344e+06	1.89064e+06	918.691	0.949515	30.7136	5.2912e-08	-0.0207796	negligible	0.48961	0.0113211	0.0105259	2.94561e-05	0.963146	3.32293	0.0693247	-0.0418399	negligible	0.47908
	Banks STS	211978	294095	193.555	0.922235	69.193	1.92581e-15	0.0295925	negligible	0.514796	134136	176772	144.692	0.936606	46.415	4.12621e-11	0.0344932	negligible	0.517247
	Fusiform	841995	1.03527e+06	812.774	0.938001	37.4109	2.53939e-09	-0.0195484	negligible	0.490226	0.00830201	0.0085181	5.22047e-05	0.950046	2.32974	0.126923	-0.0630539	negligible	0.468473
	Transverse Temporal	38045.3	47758.9	316.958	0.915122	49.9275	7.86258e-12	0.0760076	negligible	0.538004	19257.8	23631.4	258.04	0.914058	33.5289	1.46808e-08	0.0921876	negligible	0.546094
	Entorhinal	0.0360172	0.0465354	0.000311079	0.938148	40.1268	9.12331e-10	-0.0607794	negligible	0.46961	102741	142711	487.126	0.936056	58.5468	2.28289e-13	-0.0316654	negligible	0.484167
	Temporal Pole	79390.5	95447.2	9.99669	0.945853	34.9708	8.24763e-09	-0.00929169	negligible	0.495354	78119.2	96645.5	211.69	0.941713	33.3997	1.52281e-08	0.0434287	negligible	0.521714
	Parahippocampal	72635.8	79605.9	1779.25	0.897175	10.5408	0.00129953	0.129371	negligible	0.564686	55401	62238.5	952.67	0.91499	12.7066	0.000426126	0.108825	negligible	0.554413
Parietal	Superior Parietal	2.53679e+06	3.11338e+06	34748.5	0.92241	32.6204	2.2087e-08	0.0865886	negligible	0.543294	2.30186e+06	2.83126e+06	9780	0.928866	37.7879	2.32962e-09	0.0518753	negligible	0.525938
	Inferior Parietal	2.9094e+06	3.54987e+06	7664.33	0.939582	32.2459	2.60368e-08	0.0414187	negligible	0.520709	3.52499e+06	4.59161e+06	28138.6	0.932297	48.354	1.63678e-11	-0.06325	negligible	0.468375
	Supramarginal	2.92701e+06	3.97572e+06	12393.5	0.921206	68.7523	1.92581e-15	-0.0447806	negligible	0.47761	1.905e+06	2.53708e+06	1746.62	0.916456	76.7175	1.36101e-16	0.024513	negligible	0.512256
	Postcentral	1.17317e+06	1.44906e+06	8174.44	0.932181	26.9386	3.45037e-07	0.0732733	negligible	0.536637	1.1435e+06	1.398e+06	12538.3	0.920477	28.0422	1.99765e-07	0.0888285	negligible	0.544414
	Precuneus	1.02422e+06	1.29844e+06	1287.63	0.947932	36.9738	3.05974e-09	0.0235621	negligible	0.511781	1.0165e+06	1.32047e+06	294.269	0.932112	52.6682	2.09619e-12	0.0171961	negligible	0.508598
Occipital	Lateral Occipital	1.77291e+06	2.34878e+06	26051.6	0.913221	66.309	5.31993e-15	-0.0840587	negligible	0.457971	2.0364e+06	2.67575e+06	24853.9	0.925364	54.8451	8.99873e-13	-0.0752343	negligible	0.462383
	Lingual	770467	935930	1834.71	0.951642	25.082	8.42469e-07	0.040124	negligible	0.520062	871826	1.04221e+06	6787.24	0.946526	20.1002	1.03482e-05	0.0645788	negligible	0.532289
	Cuneus	256849	329693	882.089	0.945193	38.9368	1.58507e-09	-0.0342829	negligible	0.482859	277654	347673	380.037	0.924925	56.1172	5.88897e-13	-0.0210825	negligible	0.489459
	Pericalcarine	194795	216397	860.518	0.955076	8.43985	0.00395765	0.0525482	negligible	0.526274	211251	236168	962.885	0.95514	9.75668	0.00195688	0.0516905	negligible	0.525845
Cingulate	Rostral Anterior Cingulate	159458	181915	1390.73	0.936919	15.0914	0.000126205	0.0727559	negligible	0.536378	127055	146995	369.565	0.961694	16.1395	7.51892e-05	0.0371683	negligible	0.518584
	Caudal Anterior Cingulate	0.0442097	0.047607	0.000741873	0.928376	5.49752	0.0196119	0.0995865	negligible	0.549793	210628	260165	1427.4	0.922175	24.6944	1.00768e-06	0.0791873	negligible	0.539594
	Posterior Cingulate	190689	245558	116.982	0.936012	54.5019	9.74116e-13	0.0177072	negligible	0.508854	202216	256181	446.038	0.947467	38.8424	1.58507e-09	0.0347002	negligible	0.51735
	Isthmus Cingulate	125531	170689	486.529	0.920705	71.248	1.08685e-15	-0.0434557	negligible	0.478272	124342	152840	17.0102	0.942164	34.4952	9.8281e-09	0.0169784	negligible	0.508489
Insula	Insula	465613	525662	5.01433	0.96683	7.22104	0.0075329	0.00407497	negligible	0.502037	447528	560859	3883.68	0.920115	57.4992	3.33292e-13	-0.0705558	negligible	0.464722

## Sheet: STable 6
Supplemental Table 6. Within and between sex variability for each subcortical volume of interest for regions of interest by hemisphere and bilaterally. Unadjusted denotes that these values describe the raw FreeSurfer results.
Region of Interest	Unadjusted
	Left Hemisphere											Right Hemisphere
	Female variance (mm³)	Male variance (mm³)	Variance Between Group Means (mm³)	Female Robust Coefficient of Variation	Male Robust Coefficient of Variation	Overlap Coefficient	Fligner-Killeen χ2	Fligner-Killeen p-value	Cliff's δ	Cliff's δ magnitude	CLES M > F	Female variance (mm³)	Male variance (mm³)	Variance Between Group Means (mm³)	Female Robust Coefficient of Variation	Male Robust Coefficient of Variation	Overlap Coefficient	Fligner-Killeen χ2	Fligner-Killeen p-value	Cliff's δ	Cliff's δ magnitude	CLES M > F
Caudate	204251	249929	16348	0.172982	0.193601	0.853332	28.6799	1.89746e-07	0.209642	small	0.604796	211682	259429	18994	0.172286	0.188551	0.844605	27.7307	2.60458e-07	0.221615	small	0.610779
Putamen	297210	361178	95667	0.151676	0.168351	0.7003	30.3046	9.23134e-08	0.414611	medium	0.707285	265853	331510	81813	0.14068	0.156606	0.703289	40.6849	5.962e-10	0.406767	medium	0.70336
Pallidum	54471	63780	6147	0.173384	0.195364	0.815556	22.4915	2.63851e-06	0.258488	small	0.629189	39122	46876	5874	0.158404	0.172107	0.778095	21.5589	4.03673e-06	0.299779	small	0.649827
Amygdala	28663	37845	10879	0.165128	0.191031	0.689477	63.4328	1.65933e-14	0.433141	medium	0.716503	33284	43486	12444	0.161761	0.187159	0.687029	52.3754	3.05622e-12	0.435703	medium	0.71779
Hippocampus	134246	155193	31355	0.141116	0.154967	0.746575	22.5398	2.63851e-06	0.360004	medium	0.679968	138559	166106	32738	0.138012	0.150832	0.751238	23.6397	1.65955e-06	0.355551	medium	0.677742
Thalamus	480143	612649	146609	0.12744	0.145617	0.713197	47.6877	2.49914e-11	0.403194	medium	0.701579	415543	524051	129801	0.124207	0.140333	0.710072	43.0292	2.15712e-10	0.405819	medium	0.702891
Cerebellum	26493118	32137208	11403003	0.136499	0.147121	0.668519	27.6784	2.60458e-07	0.466955	medium	0.733475	26631378	32194574	12222378	0.140402	0.148852	0.659339	25.7186	6.07681e-07	0.48087	large	0.740433
Region of Interest	Unadjusted
	Bilateral
	Female variance (mm³)	Male variance (mm³)	Variance Between Group Means (mm³)	Female Robust Coefficient of Variation	Male Robust Coefficient of Variation	Overlap Coefficient	Fligner-Killeen χ2	Fligner-Killeen p-value	Cliff's δ	Cliff's δ magnitude	CLES M > F
Brain Stem	3829670	4163369	1081910	0.136985	0.154444	0.677212	38.0035	2.01766e-09	0.437697	medium	0.718842
Anterior Corpus Callosum	16535	20269	746	0.233202	0.253763	0.896611	27.2653	2.95614e-07	0.153683	small	0.576736
Mid-Anterior Corpus Callosum	16231	18590	367	0.350385	0.3862	0.919082	13.9951	0.00018329	0.115284	negligible	0.557526
Central Corpus Callosum	13778	18041	37	0.300259	0.360161	0.921174	71.8807	4.57208e-16	0.0283411	negligible	0.514063
Mid-Posterior Corpus Callosum	7623	8792	337	0.279055	0.300818	0.877035	21.3468	4.25847e-06	0.165088	small	0.582386
Posterior Corpus Callosum	15970	18289	578	0.222596	0.243052	0.890811	17.063	3.80637e-05	0.149273	small	0.574531

## Sheet: STable 7
Supplemental Table 7. Within and between sex variability for each subcortical volume of interest after adjustment for pubertal development, age (in months), maximum parental education, race, ethnicity, total brain volume (scaled), scanner manufacturer, and site. Results in yellow show a sensitivity analyses where models were run without pubertal development in the model.
Region of Interest	Adjusted
	Left Hemisphere									Right Hemisphere
	Female variance (mm³)	Male variance (mm³)	Variance Between Group Means (mm³)	Overlap Coefficient	Fligner-Killeen χ2	Fligner-Killeen p-value	Cliff's δ	Cliff's δ magnitude	CLES M > F	Female variance (mm³)	Male variance (mm³)	Variance Between Group Means (mm³)	Overlap Coefficient	Fligner-Killeen χ2	Fligner-Killeen p-value	Cliff's δ	Cliff's δ magnitude	CLES M > F
Caudate	144861	171582	1660	0.929133	21.6868	4.58549e-06	-0.0847865	negligible	0.457607	142774	167819	1996	0.925806	17.0287	4.60247e-05	-0.0955129	negligible	0.452244
Putamen	234647	278978	4022	0.918413	25.7183	7.18296e-07	0.102385	negligible	0.551193	0.0071	0.0076	0.0001	0.937828	4.62812	0.0314519	0.0771404	negligible	0.53857
Pallidum	35397	41062	101	0.952049	14.3928	0.000174555	-0.0461562	negligible	0.476922	26961	33032	7	0.947746	26.3958	5.56292e-07	-0.0177413	negligible	0.491129
Amygdala	18557	22982	249	0.930902	38.041	3.46364e-09	0.0807599	negligible	0.54038	20649	26238	176	0.923805	44.4328	2.63243e-10	0.0688321	negligible	0.534416
Hippocampus	73959	84004	8	0.959346	17.4384	3.95695e-05	0.00465485	negligible	0.502327	79666	99392	8	0.950853	33.4059	2.13704e-08	6.39379e-05	negligible	0.500032
Thalamus	235003	300990	68	0.940008	39.0195	2.79722e-09	-0.0290043	negligible	0.485498	210714	276069	30	0.949576	30.4336	8.63738e-08	-0.00269628	negligible	0.498652
Cerebellum	15853057	19532692	535899	0.89839	36.3021	6.75932e-09	0.133751	negligible	0.566876	16363894	19876038	617770	0.89629	28.6814	1.89597e-07	0.144396	negligible	0.572198
Region of Interest	Adjusted
	Bilateral
	Female variance (mm³)	Male variance (mm³)	Variance Between Group Means (mm³)	Overlap Coefficient	Fligner-Killeen χ2	Fligner-Killeen p-value	Cliff's δ	Cliff's δ magnitude	CLES M > F
Brain Stem	2453028	2468812	6351	0.939881	25.2479	8.40237e-07	0.049544	negligible	0.524772
Anterior Corpus Callosum	12708	15697	165	0.906686	35.8194	7.21604e-09	-0.0990272	negligible	0.450486
Mid-Anterior Corpus Callosum	14484	16420	39	0.943818	11.9893	0.000563237	-0.0501847	negligible	0.474908
Central Corpus Callosum	12676	16885	67	0.902931	92.7211	1.20419e-20	-0.0583257	negligible	0.470837
Mid-Posterior Corpus Callosum	6451	7487	11	0.9535	22.4411	3.33365e-06	-0.0286096	negligible	0.485695
Posterior Corpus Callosum	13434	15327	74	0.946462	14.152	0.000187356	-0.0601353	negligible	0.469932
Region of Interest	Adjusted w/o pubertal development
	Left Hemisphere									Right Hemisphere
	Female variance (mm³)	Male variance (mm³)	Variance Between Group Means (mm³)	Overlap Coefficient	Fligner-Killeen χ2	Fligner-Killeen p-value	Cliff's δ	Cliff's δ magnitude	CLES M > F	Female variance (mm³)	Male variance (mm³)	Variance Between Group Means (mm³)	Overlap Coefficient	Fligner-Killeen χ2	Fligner-Killeen p-value	Cliff's δ	Cliff's δ magnitude	CLES M > F
Caudate	144435	171768	2676.87	0.916602	22.566	3.12383e-06	0.107121	negligible	0.553561	142096	168194	3343.2	0.907287	19.0538	1.69444e-05	0.122125	negligible	0.561063
Putamen	233874	279109	5497.26	0.908084	27.214	3.64266e-07	-0.119528	negligible	0.440236	0.00705569	0.00761143	7.54543e-05	0.931575	4.92922	0.0264063	-0.0866743	negligible	0.456663
Pallidum	35448.4	41042.2	217.487	0.941609	14.3329	0.000180192	0.0655195	negligible	0.53276	27053.2	33052.9	54.8508	0.94269	26.2937	5.33163e-07	0.0406834	negligible	0.520342
Amygdala	18505.5	22985.4	337.613	0.923357	39.1632	2.25414e-09	-0.0957099	negligible	0.452145	20630.6	26237.1	217.991	0.920127	44.8538	2.12311e-10	-0.077117	negligible	0.461441
Hippocampus	73958	84026.4	7.2253	0.958784	17.5988	3.40959e-05	-0.0042375	negligible	0.497881	79638.2	99416.6	24.0398	0.951733	33.6124	1.92175e-08	-0.00613657	negligible	0.496932
Thalamus	235233	300929	104.512	0.938849	38.8793	2.25414e-09	0.032475	negligible	0.516237	210897	276065	1.69666	0.949317	30.2461	8.45691e-08	0.0101465	negligible	0.505073
Cerebellum	1.57611e+07	1.9522e+07	716660	0.885273	37.7616	3.19759e-09	-0.155571	small	0.422215	1.62725e+07	1.98505e+07	828552	0.87994	30.5303	8.21725e-08	-0.16762	small	0.41619
Region of Interest	Bilateral
	Female variance (mm³)	Male variance (mm³)	Variance Between Group Means (mm³)	Overlap Coefficient	Fligner-Killeen χ2	Fligner-Killeen p-value	Cliff's δ	Cliff's δ magnitude	CLES M > F
Brain Stem	2.45858e+06	2.46921e+06	4056.79	0.942777	24.0208	1.58833e-06	-0.0401829	negligible	0.479909
Anterior Corpus Callosum	12673	15709.5	243.156	0.896353	37.2666	3.43452e-09	0.117702	negligible	0.558851
Mid-Anterior Corpus Callosum	14522.1	16396.2	74.3763	0.935118	11.0611	0.000927957	0.066232	negligible	0.533116
Central Corpus Callosum	12697.3	16873.8	121.379	0.899946	91.1643	2.6445e-20	0.0763918	negligible	0.538196
Mid-Posterior Corpus Callosum	6463.54	7485.98	26.2472	0.950907	22.1772	3.55153e-06	0.0462949	negligible	0.523147
Posterior Corpus Callosum	13451.5	15319.1	136.322	0.935734	13.8979	0.000214459	0.0803915	negligible	0.540196

## Sheet: STable 8
Supplemental Table 8. Within and between sex variability for each gray matter cortical thickness region of interest. Unadjusted denotes that these values describe the raw FreeSurfer results.
		Unadjusted
Lobe	Region of Interest	Left Hemisphere											Right Hemisphere
		Female variance (mm³)	Male variance (mm³)	Variance Between Group Means (mm³)	Female Robust Coefficient of Variation	Male Robust Coefficient of Variation	Overlap Coefficient	Fligner-Killeen χ2	Fligner-Killeen p-value	Cliff's δ	Cliff's δ magnitude	CLES M > F	Female variance (mm³)	Male variance (mm³)	Variance Between Group Means (mm³)	Female Robust Coefficient of Variation	Male Robust Coefficient of Variation	Overlap Coefficient	Fligner-Killeen χ2	Fligner-Killeen p-value	Cliff's δ	Cliff's δ magnitude	CLES M > F
Frontal	Superior Frontal	0.018	0.0176	0.000247	0.0572665	0.0559348	0.92874	0.745697	0.709136	-0.0943248	negligible	0.451758	0.0152	0.0152	0.000177	0.0526472	0.0529825	0.937124	0.232942	0.866845	-0.0885943	negligible	0.454528
	Rostral Middle Frontal	0.0114	0.011	0.00013	0.0519237	0.0519237	0.943774	0.00415813	0.994498	0.0837432	negligible	0.540512	0.0105	0.0099	0.000109	0.0498368	0.0498368	0.936088	0.958129	0.709136	0.0867466	negligible	0.541948
	Caudal Middle Frontal	0.0156	0.0158	4.37e-05	0.0585209	0.0578072	0.968877	0.0167446	0.994498	-0.042881	negligible	0.477397	0.0162	0.016	5.89e-05	0.0558476	0.0587115	0.959581	0.416954	0.792107	-0.045245	negligible	0.476229
	Pars Opercularis	0.0144	0.0137	1.13e-08	0.0545101	0.0538022	0.981467	0.61941	0.736229	-0.00239244	negligible	0.497576	0.0161	0.0149	2.93e-05	0.0601154	0.0572865	0.956774	5.88661	0.100291	-0.0389347	negligible	0.479392
	Pars Orbitalis	0.0266	0.0231	0.000136	0.0742884	0.0694284	0.952195	11.854	0.0102128	-0.0591907	negligible	0.469493	0.0245	0.0212	0.000386	0.0712861	0.0678256	0.922434	8.89769	0.0337879	-0.107494	negligible	0.445309
	Pars Triangularis	0.0158	0.0143	6.56e-06	0.059213	0.0570467	0.977022	4.01213	0.200605	-0.0114243	negligible	0.493121	0.0139	0.013	2.19e-06	0.055025	0.055025	0.981749	0.803422	0.709136	-0.00821576	negligible	0.494664
	Lateral Orbitofrontal	0.0134	0.0129	6.71e-06	0.054017	0.05437	0.977133	0.166768	0.866845	0.0199626	negligible	0.50875	0.0137	0.0136	1.26e-06	0.0549704	0.0556843	0.977888	0.000136982	0.994498	-0.00658534	negligible	0.495501
	Medial Orbitofrontal	0.0181	0.0159	7.68e-05	0.0659056	0.0606631	0.949131	12.2272	0.0102128	0.0576885	negligible	0.527731	0.0171	0.0159	4.78e-06	0.0620016	0.0620016	0.972999	0.770268	0.709136	0.0218292	negligible	0.50978
	Precentral	0.0171	0.0185	9.91e-05	0.0607618	0.064076	0.961607	4.16233	0.200605	-0.0551548	negligible	0.471312	0.0175	0.0176	8.89e-05	0.059288	0.0607702	0.951622	0.709791	0.709136	-0.0618145	negligible	0.467937
	Paracentral	0.0233	0.0221	0.000375	0.0743	0.0735643	0.927234	1.35822	0.60549	-0.104567	negligible	0.446778	0.0207	0.0199	0.000133	0.0709304	0.0687138	0.94955	1.47413	0.60549	-0.0639614	negligible	0.467029
	Frontal Pole	0.0544	0.0498	1.26e-05	0.102874	0.101142	0.97986	3.38029	0.260256	0.0127723	negligible	0.505751	0.0537	0.0496	1.04e-06	0.105139	0.100232	0.970046	5.85441	0.100291	0.000793046	negligible	0.499762
Temporal	Superior Temporal	0.018	0.0173	0.000152	0.0584816	0.0591538	0.94479	0.00615263	0.994498	-0.0771234	negligible	0.460362	0.016	0.0169	5.82e-05	0.0551853	0.0578448	0.95657	4.01091	0.200605	-0.0512178	negligible	0.473272
	Middle Temporal	0.0157	0.0143	1.69e-05	0.0561016	0.0533979	0.972423	4.65379	0.169226	-0.0289259	negligible	0.484367	0.0139	0.0133	4.17e-06	0.050669	0.050669	0.980017	0.363943	0.808105	-0.0188479	negligible	0.489348
	Inferior Temporal	0.015	0.0134	9.48e-06	0.0562452	0.053101	0.972246	6.20968	0.100231	0.0191027	negligible	0.508347	0.0146	0.0138	1.88e-07	0.055127	0.0544292	0.977982	2.07722	0.505492	-0.000239029	negligible	0.498676
	Banks STS	0.0255	0.0245	6.91e-05	0.0769819	0.0744755	0.962053	0.946382	0.709136	-0.0452543	negligible	0.476473	0.0267	0.027	6.79e-07	0.0756769	0.0777598	0.978476	0.440016	0.792107	-0.0100263	negligible	0.494134
	Fusiform	0.0108	0.0106	7e-05	0.0479092	0.0500544	0.944715	1.00997	0.709136	-0.0723127	negligible	0.462469	0.0113	0.0111	3.36e-05	0.0498022	0.050877	0.961095	0.149276	0.866845	-0.0485995	negligible	0.47437
	Transverse Temporal	0.0376	0.0388	0.00189	0.0971412	0.0994003	0.870042	1.37853	0.60549	-0.181641	small	0.408479	0.036	0.0392	0.00086	0.0957649	0.0987575	0.91656	7.47487	0.0634597	-0.121457	negligible	0.43855
	Entorhinal	0.0639	0.0648	4.49e-05	0.105218	0.10458	0.977947	0.567378	0.736229	-0.0228531	negligible	0.488004	0.0765	0.0762	0.00112	0.113824	0.116934	0.93461	0.00043097	0.994498	-0.0969439	negligible	0.451012
	Temporal Pole	0.0618	0.0642	9.16e-05	0.0942207	0.0956439	0.972315	1.16989	0.661303	-0.032455	negligible	0.483196	0.0606	0.0645	0.000236	0.0910986	0.0927752	0.965702	1.33842	0.60549	-0.0477025	negligible	0.475582
	Parahippocampal	0.0592	0.0595	0.00194	0.117857	0.117147	0.891032	4.75577e-05	0.994498	-0.147174	small	0.425842	0.0387	0.0399	0.00231	0.0950021	0.0964525	0.865244	0.583079	0.736229	-0.193539	small	0.402528
Parietal	Superior Parietal	0.0122	0.0119	6.54e-06	0.0580478	0.0576418	0.97397	0.284533	0.860325	0.020528	negligible	0.508942	0.0119	0.0118	5.05e-07	0.0569035	0.0577165	0.976827	0.000777894	0.994498	-0.00637587	negligible	0.49549
	Inferior Parietal	0.0106	0.0098	1.19e-05	0.0492949	0.048548	0.974904	2.3855	0.434754	-0.0272119	negligible	0.484971	0.0101	0.0098	1.99e-06	0.0481715	0.0481715	0.976854	0.187321	0.866845	-0.0166497	negligible	0.49023
	Supramarginal	0.0121	0.0115	0.00013	0.0524041	0.0509684	0.935238	1.6384	0.593281	-0.0831889	negligible	0.457093	0.0116	0.0113	5e-05	0.0495651	0.0495651	0.958491	0.0831283	0.930343	-0.0530487	negligible	0.472128
	Postcentral	0.0187	0.0191	4.82e-05	0.077447	0.0783172	0.957078	0.00199474	0.994498	-0.0482452	negligible	0.47484	0.0208	0.0194	9.03e-05	0.0819927	0.0776314	0.949771	3.53327	0.251211	-0.0593223	negligible	0.469305
	Precuneus	0.0109	0.0107	9.77e-06	0.0518704	0.0526222	0.976229	0.164778	0.866845	0.0261042	negligible	0.511689	0.0105	0.0102	3.21e-07	0.0501953	0.0509444	0.985166	0.195403	0.866845	-0.00570794	negligible	0.495727
Occipital	Lateral Occipital	0.0137	0.0144	1.34e-05	0.0704877	0.0741976	0.977869	1.73789	0.593281	0.025173	negligible	0.511373	0.0147	0.0146	4.45e-06	0.0727908	0.0718922	0.977434	0.166005	0.866845	0.0150962	negligible	0.506373
	Lingual	0.017	0.0168	8.31e-05	0.0836286	0.081728	0.956991	0.555067	0.736229	0.056038	negligible	0.526924	0.0166	0.0163	3.9e-05	0.0821185	0.0840283	0.971495	0.251769	0.866845	0.0383541	negligible	0.518076
	Cuneus	0.0219	0.0223	0.000193	0.100254	0.09776	0.95039	0.0431092	0.988698	0.0743487	negligible	0.536228	0.0212	0.0206	8.8e-05	0.0980492	0.0960482	0.961421	0.713206	0.709136	0.0525858	negligible	0.52531
	Pericalcarine	0.0278	0.0272	1.25e-07	0.120014	0.118933	0.982423	0.778591	0.709136	0.0042457	negligible	0.501269	0.025	0.025	2.18e-05	0.114769	0.115862	0.972406	0.0001094	0.994498	0.0173747	negligible	0.507795
Cingulate	Rostral Anterior Cingulate	0.0407	0.0353	0.00134	0.0882745	0.0849053	0.90532	10.3352	0.0185331	-0.142589	negligible	0.427981	0.0407	0.0383	0.000781	0.0863708	0.0843622	0.923915	1.46022	0.60549	-0.111312	negligible	0.443618
	Caudal Anterior Cingulate	0.054	0.0502	0.000488	0.116797	0.110993	0.936176	7.02441	0.0713603	-0.0781614	negligible	0.460307	0.054	0.0487	0.000567	0.117304	0.114237	0.953103	5.11049	0.140708	-0.0763035	negligible	0.461215
	Posterior Cingulate	0.0193	0.0197	1.68e-05	0.0700867	0.0723972	0.967361	0.140155	0.866845	-0.0304753	negligible	0.483747	0.0178	0.0162	2.59e-05	0.0656496	0.0633325	0.972457	2.53324	0.416551	-0.0285492	negligible	0.484597
	Isthmus Cingulate	0.0265	0.0239	1.22e-05	0.0940229	0.0838583	0.954161	15.0673	0.00368294	-0.0201227	negligible	0.489038	0.0286	0.0246	0.000126	0.092936	0.0862977	0.947074	17.8047	0.00173794	-0.0546607	negligible	0.471791
Insula	Insula	0.0183	0.0183	0.000121	0.0598079	0.0585218	0.956464	0.0145191	0.994498	0.062427	negligible	0.530181	0.0192	0.0198	7.5e-05	0.0607815	0.0636758	0.963831	1.69733	0.593281	0.0485563	negligible	0.523272

## Sheet: STable 9
Supplemental Table 9. Within and between sex variability for each cortical thickness region of interest after adjustment for pubertal development, age (in months), maximum parental education, race, ethnicity, scanner manufacturer, and site. Results in yellow show a sensitivity analyses where models were run without pubertal development in the model.
Lobe	Region of Interest	Adjusted
		Left Hemisphere									Right Hemisphere
		Female variance (mm³)	Male variance (mm³)	Variance Between Group Means (mm³)	Overlap Coefficient	Fligner-Killeen χ2	Fligner-Killeen p-value	Cliff's δ	Cliff's δ magnitude	CLES M > F	Female variance (mm³)	Male variance (mm³)	Variance Between Group Means (mm³)	Overlap Coefficient	Fligner-Killeen χ2	Fligner-Killeen p-value	Cliff's δ	Cliff's δ magnitude	CLES M > F
Frontal	Superior Frontal	0.0137	0.0133	0.000114	0.948517	0.518104	0.698691	-0.072716	negligible	0.463642	0.0129	0.0127	6.9e-05	0.956905	0.00797102	0.969838	-0.0602094	negligible	0.469895
	Rostral Middle Frontal	0.0101	0.0093	5.29e-05	0.95769	1.63524	0.458703	0.0578894	negligible	0.528944	0.0098	0.009	4.32e-05	0.950521	2.03998	0.458703	0.0607199	negligible	0.53036
	Caudal Middle Frontal	0.014	0.0137	2.08e-05	0.976592	0.261346	0.800982	-0.0296738	negligible	0.485163	0.0147	0.014	3.52e-05	0.974564	0.107159	0.865271	-0.0361133	negligible	0.481943
	Pars Opercularis	0.0133	0.0128	1e-06	0.980225	0.650494	0.662566	-0.00921063	negligible	0.495394	0.015	0.0137	1.41e-05	0.96403	7.28975	0.0547087	-0.0267123	negligible	0.486644
	Pars Orbitalis	0.0261	0.0227	7.29e-05	0.957594	9.16038	0.0351181	-0.0443337	negligible	0.477833	0.0242	0.0208	0.000227	0.936453	9.32636	0.0351181	-0.0845796	negligible	0.45771
	Pars Triangularis	0.0154	0.0138	6.31e-06	0.978047	5.5987	0.100589	-0.0116668	negligible	0.494166	0.0135	0.0125	2e-06	0.982539	1.81962	0.458703	-0.00753461	negligible	0.496232
	Lateral Orbitofrontal	0.0129	0.0125	2.56e-07	0.977533	0.222783	0.808115	0.00479636	negligible	0.502398	0.0128	0.013	3.03e-06	0.985301	0.222176	0.808115	-0.0093416	negligible	0.495329
	Medial Orbitofrontal	0.0175	0.0153	4.48e-05	0.950433	14.4606	0.00338727	0.046438	negligible	0.523219	0.0159	0.0147	2.3e-06	0.971132	0.746125	0.625616	0.0199204	negligible	0.50996
	Precentral	0.0124	0.0133	5.95e-05	0.965853	1.52133	0.467778	-0.0476164	negligible	0.476192	0.014	0.0138	4.65e-05	0.96505	0.118871	0.864171	-0.0460064	negligible	0.476996
	Paracentral	0.0174	0.0165	0.000252	0.928729	2.44523	0.398556	-0.0973487	negligible	0.451325	0.0156	0.0152	7.54e-05	0.961199	0.316892	0.797751	-0.0552451	negligible	0.472377
	Frontal Pole	0.0531	0.0486	3.09e-06	0.978984	3.48571	0.244165	0.00584596	negligible	0.502923	0.0525	0.0487	4.59e-07	0.971148	5.19378	0.100589	0.00267478	negligible	0.501337
Temporal	Superior Temporal	0.017	0.0163	7.63e-05	0.960156	0.0260139	0.945727	-0.0560451	negligible	0.471977	0.0153	0.0164	4.27e-05	0.961385	5.30496	0.100589	-0.0451225	negligible	0.477438
	Middle Temporal	0.0152	0.0137	2.06e-05	0.970481	5.38311	0.100589	-0.032057	negligible	0.483971	0.0132	0.0127	9.18e-06	0.977156	0.299385	0.797751	-0.0256376	negligible	0.487181
	Inferior Temporal	0.0139	0.0126	1.12e-06	0.973296	6.24286	0.0885336	0.00676399	negligible	0.503382	0.0137	0.013	5.81e-08	0.968656	0.817709	0.604079	-0.000338898	negligible	0.49983
	Banks STS	0.0248	0.0239	7.79e-05	0.961907	0.854487	0.604079	-0.0481364	negligible	0.475932	0.0257	0.0262	4.14e-06	0.984843	0.479989	0.707721	-0.0137469	negligible	0.493126
	Fusiform	0.01	0.0099	4.9e-05	0.94903	1.72873	0.458703	-0.063765	negligible	0.468117	0.0103	0.0101	3.51e-05	0.962125	0.0801485	0.889901	-0.0507107	negligible	0.474644
	Transverse Temporal	0.0365	0.0377	0.00103	0.903308	1.75865	0.458703	-0.137927	negligible	0.431036	0.0348	0.0382	0.000447	0.936115	8.55606	0.038411	-0.0890443	negligible	0.455478
	Entorhinal	0.0592	0.0598	6.05e-05	0.974214	0.0231272	0.945727	-0.0289387	negligible	0.485531	0.0683	0.0665	0.000607	0.943417	1.23474	0.540589	-0.0776679	negligible	0.461166
	Temporal Pole	0.0546	0.0572	8.77e-05	0.97384	1.11827	0.551272	-0.0319707	negligible	0.484015	0.0559	0.0602	0.000154	0.975146	0.969304	0.5914	-0.0363829	negligible	0.481808
	Parahippocampal	0.0551	0.0559	0.000837	0.925275	0.536349	0.698691	-0.101905	negligible	0.449048	0.036	0.0373	0.0012	0.899895	1.09645	0.551272	-0.144747	negligible	0.427627
Parietal	Superior Parietal	0.0105	0.0103	1.48e-07	0.981655	0.166043	0.851568	0.00353533	negligible	0.501767	0.0103	0.0102	3.58e-06	0.97356	0.0538758	0.920128	-0.0138958	negligible	0.493052
	Inferior Parietal	0.01	0.0093	1.6e-05	0.97544	1.59411	0.458703	-0.0327113	negligible	0.483644	0.0092	0.0091	6.77e-06	0.974257	0.000145262	0.99286	-0.0259408	negligible	0.487029
	Supramarginal	0.0117	0.011	8.9e-05	0.947535	3.02217	0.291574	-0.0687889	negligible	0.465605	0.0109	0.0107	2.73e-05	0.969688	0.000354192	0.99286	-0.0405658	negligible	0.479717
	Postcentral	0.0152	0.0153	4.3e-05	0.955464	1.77342	0.458703	-0.0514474	negligible	0.474276	0.0172	0.0155	7.18e-05	0.950882	7.657	0.0501903	-0.0544648	negligible	0.472768
	Precuneus	0.0099	0.0097	2.05e-06	0.983264	0.516462	0.698691	0.0123951	negligible	0.506197	0.0096	0.0094	1.94e-06	0.98603	0.407173	0.743239	-0.0116061	negligible	0.494197
Occipital	Lateral Occipital	0.0113	0.0119	1.55e-06	0.976522	1.67467	0.458703	0.00862135	negligible	0.50431	0.0117	0.0118	1.44e-06	0.965222	1.31474	0.52527	-0.00611011	negligible	0.496945
	Lingual	0.0143	0.0145	1.83e-05	0.974843	0.0124777	0.96545	0.0272923	negligible	0.513646	0.0146	0.0146	9.49e-06	0.984608	8.00782e-05	0.99286	0.0185796	negligible	0.50929
	Cuneus	0.0187	0.0193	4.75e-05	0.963978	0.26571	0.800982	0.0409645	negligible	0.520482	0.0175	0.0171	1.59e-05	0.968343	0.84539	0.604079	0.0276073	negligible	0.513803
	Pericalcarine	0.0221	0.0218	5.84e-07	0.973304	1.15258	0.551272	-0.00179678	negligible	0.499102	0.0215	0.0216	6.84e-06	0.976884	0.123117	0.864171	0.00796666	negligible	0.503983
Cingulate	Rostral Anterior Cingulate	0.0366	0.0322	0.000674	0.928134	8.38322	0.038411	-0.103601	negligible	0.4482	0.0394	0.037	0.000394	0.942975	1.64632	0.458703	-0.0805336	negligible	0.459733
	Caudal Anterior Cingulate	0.0511	0.0474	0.000158	0.953278	5.50188	0.100589	-0.0481722	negligible	0.475914	0.0514	0.046	0.000189	0.966654	5.72185	0.100589	-0.042047	negligible	0.478976
	Posterior Cingulate	0.0183	0.0188	6.64e-07	0.973602	0.85865	0.604079	-0.0122512	negligible	0.493874	0.0174	0.0157	2.23e-06	0.977956	3.22755	0.27058	-0.00599761	negligible	0.497001
	Isthmus Cingulate	0.0258	0.023	9.2e-06	0.95164	16.4304	0.00179166	-0.0174955	negligible	0.491252	0.0282	0.024	4.47e-05	0.955945	18.0621	0.0015181	-0.0328822	negligible	0.483559
Insula	Insula	0.0178	0.0178	3.44e-05	0.967661	0.0445826	0.923858	0.034368	negligible	0.517184	0.0183	0.019	2.36e-05	0.967844	3.79595	0.214573	0.0290882	negligible	0.514544
Lobe	Region of Interest	Adjusted w/o pubertal development
		Left Hemisphere									Right Hemisphere
		Female variance (mm³)	Male variance (mm³)	Variance Between Group Means (mm³)	Overlap Coefficient	Fligner-Killeen χ2	Fligner-Killeen p-value	Cliff's δ	Cliff's δ magnitude	CLES M > F	Female variance (mm³)	Male variance (mm³)	Variance Between Group Means (mm³)	Overlap Coefficient	Fligner-Killeen χ2	Fligner-Killeen p-value	Cliff's δ	Cliff's δ magnitude	CLES M > F
Frontal	Superior Frontal	0.0136955	0.0132663	0.0002188	0.928663	0.314319	0.800548	0.101151	negligible	0.550575	0.0129294	0.0127015	0.000154279	0.935954	0.0179719	0.961034	0.0893343	negligible	0.544667
	Rostral Middle Frontal	0.0100787	0.00930852	0.000134608	0.934003	1.36531	0.49217	-0.0929204	negligible	0.453539	0.00975338	0.0089676	0.000118321	0.928626	2.04133	0.472188	-0.096488	negligible	0.451755
	Caudal Middle Frontal	0.013948	0.0137133	4.56041e-05	0.96825	0.188931	0.83984	0.044583	negligible	0.522291	0.0146598	0.0140416	5.89054e-05	0.966871	0.0610272	0.926833	0.0478271	negligible	0.523913
	Pars Opercularis	0.0133489	0.0128387	3.34264e-07	0.98169	0.64949	0.663132	-0.00188913	negligible	0.499055	0.014964	0.0137505	2.51967e-05	0.962639	7.18163	0.0581046	0.034953	negligible	0.517476
	Pars Orbitalis	0.0260816	0.0227082	0.000126624	0.952964	9.22111	0.0424653	0.0584522	negligible	0.529226	0.0240868	0.0208102	0.000362333	0.924457	8.36518	0.0452599	0.105498	negligible	0.552749
	Pars Triangularis	0.0154396	0.0137984	4.72324e-06	0.97746	5.57652	0.0993968	0.00924495	negligible	0.504622	0.0134967	0.012535	1.20737e-06	0.983632	1.75915	0.472188	0.00528489	negligible	0.502642
	Lateral Orbitofrontal	0.0129454	0.0124888	7.89136e-06	0.974936	0.213684	0.83121	-0.0209336	negligible	0.489533	0.0128298	0.0129715	1.01646e-06	0.985344	0.236662	0.83121	0.0041056	negligible	0.502052
	Medial Orbitofrontal	0.017463	0.0152638	8.96645e-05	0.942349	14.0487	0.00421598	-0.0641506	negligible	0.467924	0.015883	0.0146999	7.70838e-06	0.967349	0.806956	0.618135	-0.0282067	negligible	0.485896
	Precentral	0.0124168	0.0132799	0.000107331	0.952957	1.72018	0.472188	0.06691	negligible	0.533455	0.0139944	0.0138314	9.40149e-05	0.95256	0.163377	0.83984	0.0674215	negligible	0.53371
	Paracentral	0.0172969	0.0165399	0.00037442	0.914292	2.21409	0.458244	0.118349	negligible	0.559174	0.0155276	0.0152066	0.000131641	0.948855	0.268405	0.825244	0.0732506	negligible	0.536625
	Frontal Pole	0.0531119	0.0486363	2.38253e-05	0.974943	3.28077	0.27649	-0.0174016	negligible	0.491299	0.0524879	0.0486683	2.31689e-08	0.970417	5.10735	0.105722	-0.00566751	negligible	0.497166
Temporal	Superior Temporal	0.0169418	0.0163226	0.000151227	0.94365	0.000216871	0.98825	0.0783387	negligible	0.539169	0.0153303	0.0164338	6.29371e-05	0.95617	5.53686	0.0993968	0.053871	negligible	0.526935
	Middle Temporal	0.0151724	0.0137336	2.10411e-05	0.970266	5.43335	0.0993968	0.0323683	negligible	0.516184	0.0131841	0.0126483	7.19347e-06	0.978779	0.319683	0.800548	0.0230649	negligible	0.511532
	Inferior Temporal	0.0139015	0.0125581	7.56703e-06	0.971232	6.53825	0.074961	-0.018792	negligible	0.490604	0.0137277	0.0130152	8.95448e-07	0.967815	0.774877	0.618135	0.00535219	negligible	0.502676
	Banks STS	0.0248054	0.0239392	7.20388e-05	0.963041	0.885798	0.615248	0.0463571	negligible	0.523178	0.0256885	0.0261733	1.95493e-06	0.98581	0.536797	0.715809	0.0106897	negligible	0.505344
	Fusiform	0.00995783	0.00993153	7.28039e-05	0.941245	1.95818	0.472188	0.0763057	negligible	0.538152	0.0102784	0.0100741	3.81131e-05	0.960621	0.0503814	0.926833	0.0526924	negligible	0.526346
	Transverse Temporal	0.036147	0.0376456	0.00186134	0.872457	2.15625	0.458244	0.18346	small	0.59173	0.034708	0.0381778	0.000873757	0.914645	8.71825	0.0447358	0.12423	negligible	0.562115
	Entorhinal	0.0591753	0.0598246	4.86676e-05	0.975489	0.0314259	0.952488	0.0261873	negligible	0.513094	0.0681744	0.0664771	0.00108824	0.927154	1.02901	0.57994	0.10324	negligible	0.55162
	Temporal Pole	0.0545692	0.0571876	9.71001e-05	0.972477	1.16611	0.552619	0.0337505	negligible	0.516875	0.0558607	0.0601476	0.000251721	0.968681	0.959621	0.595822	0.0478999	negligible	0.52395
	Parahippocampal	0.055086	0.0557896	0.00199322	0.88691	0.486806	0.717922	0.154629	small	0.577314	0.0357432	0.0371609	0.00230361	0.862307	1.39686	0.49217	0.200362	small	0.600181
Parietal	Superior Parietal	0.0104972	0.0102927	5.17444e-06	0.978408	0.163638	0.83984	-0.0186338	negligible	0.490682	0.0102916	0.0102006	1.03534e-06	0.97492	0.053381	0.926833	0.00689059	negligible	0.503445
	Inferior Parietal	0.010016	0.00931421	1.14971e-05	0.977525	1.69559	0.472188	0.0277107	negligible	0.513855	0.00921723	0.00907547	2.80165e-06	0.975028	0.000414107	0.98825	0.0181064	negligible	0.509053
	Supramarginal	0.0116601	0.0110107	0.000135866	0.936652	2.83859	0.326688	0.0854841	negligible	0.542742	0.0108712	0.0106872	5.39314e-05	0.958597	0.00197635	0.98825	0.0571019	negligible	0.52855
	Postcentral	0.0152354	0.0152776	6.04191e-05	0.950552	1.82014	0.472188	0.0596472	negligible	0.529823	0.0171597	0.0155084	0.000101704	0.944915	7.58566	0.0578216	0.0651954	negligible	0.532597
	Precuneus	0.0098934	0.00970032	9.91385e-06	0.977424	0.495245	0.717922	-0.0263713	negligible	0.486814	0.00962478	0.0094493	4.25164e-07	0.986599	0.412672	0.754363	0.00545353	negligible	0.502726
Occipital	Lateral Occipital	0.0112766	0.011888	8.1065e-06	0.974774	1.72896	0.472188	-0.0210076	negligible	0.489496	0.0117509	0.0118426	1.16543e-06	0.962098	1.42456	0.49217	-0.0107597	negligible	0.494619
	Lingual	0.0143212	0.0144422	5.89291e-05	0.962162	0.0259609	0.952488	-0.0501729	negligible	0.474913	0.0145938	0.0145737	2.88692e-05	0.97698	0.0055387	0.982175	-0.0339273	negligible	0.483036
	Cuneus	0.0187398	0.0192966	0.000162555	0.943357	0.229094	0.83121	-0.0751638	negligible	0.462418	0.0175538	0.0170568	7.24098e-05	0.954314	0.760827	0.618135	-0.0551714	negligible	0.472414
	Pericalcarine	0.0220671	0.0217817	1.98737e-06	0.973945	1.11865	0.556889	0.00527918	negligible	0.502639	0.0214462	0.0216146	1.16792e-05	0.976817	0.142303	0.849596	-0.012358	negligible	0.493821
Cingulate	Rostral Anterior Cingulate	0.0363729	0.0321808	0.00127868	0.900264	7.40201	0.0578216	0.146557	negligible	0.573278	0.039283	0.0370171	0.00072198	0.923135	1.45321	0.49217	0.10991	negligible	0.554955
	Caudal Anterior Cingulate	0.0511313	0.0474334	0.000425337	0.937315	5.5075	0.0993968	0.0769815	negligible	0.53849	0.0513841	0.0459774	0.000512235	0.947953	5.32685	0.0993968	0.0747155	negligible	0.537358
	Posterior Cingulate	0.0183168	0.0187785	1.08027e-05	0.966935	0.845821	0.618135	0.0268993	negligible	0.513449	0.0174115	0.0157425	1.92615e-05	0.973113	3.00715	0.309776	0.0246547	negligible	0.512327
	Isthmus Cingulate	0.0258231	0.0230329	1.26393e-05	0.951259	16.4896	0.0017366	0.0202286	negligible	0.510114	0.0282466	0.0240142	0.000123478	0.947475	18.2136	0.00140196	0.0548137	negligible	0.527406
Insula	Insula	0.0178092	0.0177811	0.000126051	0.951456	0.0101502	0.974661	-0.0651853	negligible	0.467407	0.0183343	0.0190249	8.08409e-05	0.956431	3.31586	0.27649	-0.0527703	negligible	0.473614

## Sheet: STable 10
Supplemental Table 10. Within and between sex variability for each white matter volume of interest. Unadjusted denotes that these values describe the raw FreeSurfer results.
		Unadjusted
Lobe	Region of Interest	Left Hemisphere											Right Hemisphere
		Female variance (mm³)	Male variance (mm³)	Variance Between Group Means (mm³)	Female Robust Coefficient of Variation	Male Robust Coefficient of Variation	Overlap Coefficient	Fligner-Killeen χ2	Fligner-Killeen p-value	Cliff's δ	Cliff's δ magnitude	CLES M > F	Female variance (mm³)	Male variance (mm³)	Variance Between Group Means (mm³)	Female Robust Coefficient of Variation	Male Robust Coefficient of Variation	Overlap Coefficient	Fligner-Killeen χ2	Fligner-Killeen p-value	Cliff's δ	Cliff's δ magnitude	CLES M > F
Frontal	Superior Frontal	1.61557	1.79462	0.000148285	0.0184123	0.0190137	0.969587	5.82423	0.0574039	-0.0146953	negligible	0.49264	1.70672	1.87613	2.90936e-06	0.0185318	0.0196585	0.977443	6.43304	0.0459445	-0.0024504	negligible	0.498764
	Rostral Middle Frontal	3.17215	3.19187	0.000126614	0.0239083	0.0239437	0.972489	0.236086	0.721104	-0.0138066	negligible	0.493089	3.71477	3.67176	9.78967e-05	0.0272236	0.0264645	0.973178	2.18661	0.246304	-0.00498018	negligible	0.497502
	Caudal Middle Frontal	2.16769	2.36648	0.000716694	0.0201118	0.0211135	0.955377	10.6927	0.0123694	-0.0253841	negligible	0.487298	2.22191	2.53003	8.41477e-05	0.020558	0.0216756	0.969461	9.30915	0.0172539	-0.00176132	negligible	0.499109
	Pars Opercularis	2.93248	2.98431	0.000361988	0.0227071	0.0240086	0.974556	5.35288	0.065355	0.00336111	negligible	0.501672	2.78776	3.0308	0.000844913	0.0234366	0.0239191	0.969745	2.02452	0.26048	0.00680429	negligible	0.503393
	Pars Orbitalis	11.751	11.9072	0.168153	0.0461373	0.0463112	0.936439	0.245512	0.721104	0.0953868	negligible	0.547689	13.8222	13.9478	0.124038	0.0528985	0.0514266	0.946179	1.33643	0.348753	0.0729524	negligible	0.536472
	Pars Triangularis	4.51865	4.40985	0.0025812	0.0288284	0.0289135	0.973403	0.331455	0.695919	-0.0258687	negligible	0.487058	5.53084	5.42732	0.00179947	0.0325524	0.0320363	0.968872	0.28963	0.702441	-0.0231105	negligible	0.488438
	Lateral Orbitofrontal	2.54579	2.65508	0.0107054	0.0229739	0.0234943	0.956677	1.51329	0.327958	-0.0550555	negligible	0.472463	3.63174	3.9313	8.64638e-07	0.030084	0.0310193	0.982511	2.72874	0.188901	0.000135264	negligible	0.50006
	Medial Orbitofrontal	7.02716	7.1347	0.0611673	0.0440183	0.0432182	0.940279	0.0348529	0.933038	-0.0779412	negligible	0.461023	4.7302	4.89392	4.10716e-05	0.0317258	0.0320417	0.98672	0.938673	0.450014	-0.00179899	negligible	0.499094
	Precentral	2.41921	2.54827	0.0203417	0.0214987	0.0220334	0.945658	7.0082	0.037323	0.0709723	negligible	0.535478	2.45863	2.80845	0.0208306	0.0220354	0.0230688	0.943062	8.53651	0.0200153	0.0768877	negligible	0.538435
	Paracentral	2.57649	2.8031	0.00708594	0.0230089	0.024314	0.95377	4.85869	0.0747099	0.0461699	negligible	0.523075	2.3653	2.57122	0.0114413	0.022274	0.0233494	0.951953	4.31033	0.0901323	0.0576919	negligible	0.528836
	Frontal Pole	10.4406	11.325	0.0151983	0.0451729	0.0483165	0.966977	4.66088	0.0788576	0.0308177	negligible	0.515402	10.6597	11.5109	0.0438476	0.0456287	0.048988	0.951092	6.41443	0.0459445	0.0554342	negligible	0.52771
Temporal	Superior Temporal	3.19979	2.92008	0.00016949	0.0257273	0.0251476	0.972587	0.0122773	0.959082	-0.0147178	negligible	0.492632	3.52065	3.68382	0.00568493	0.0253889	0.0273651	0.962606	5.21081	0.0673407	-0.0301875	negligible	0.484898
	Middle Temporal	5.41183	4.87164	0.000529075	0.033434	0.0327736	0.977876	0.304939	0.702441	-0.00229545	negligible	0.498846	4.66949	4.85898	6.03062e-06	0.0297022	0.0306546	0.973467	2.57512	0.202443	-0.00577712	negligible	0.497104
	Inferior Temporal	4.68573	4.11295	0.0107118	0.0329918	0.0308686	0.957527	1.89377	0.270828	-0.0479689	negligible	0.476008	4.8672	4.94163	0.0087779	0.0331515	0.0329357	0.971726	0.00743589	0.959082	-0.0363446	negligible	0.481821
	Banks STS	2.62615	2.53719	0.000822977	0.0204919	0.0215947	0.961124	9.14018	0.0172539	-0.00132275	negligible	0.499329	2.06475	2.59444	0.0107144	0.0195297	0.0216831	0.934165	36.485	5.30765e-08	-0.0530266	negligible	0.473477
	Fusiform	3.41026	3.2573	0.0835378	0.0262219	0.0285096	0.898674	3.95207	0.100942	-0.135971	negligible	0.432007	3.45938	3.76114	0.068268	0.0283349	0.0288944	0.918443	4.08653	0.0994203	-0.109396	negligible	0.445295
	Transverse Temporal	4.77349	4.92333	0.189748	0.0315438	0.0329777	0.878774	4.48337	0.0843431	-0.165959	small	0.417014	4.1108	4.71146	0.132592	0.0292962	0.0312371	0.889523	12.2222	0.00651691	-0.144605	negligible	0.427689
	Entorhinal	8.97992	9.55594	0.172034	0.0539356	0.0564363	0.925443	5.70787	0.0582671	-0.105003	negligible	0.447494	9.57979	10.3987	0.168571	0.0547261	0.0582445	0.915827	7.58966	0.0289326	-0.107091	negligible	0.44645
	Temporal Pole	10.2761	10.8951	0.000948117	0.0569743	0.0591024	0.969336	4.92675	0.0747099	-0.00598572	negligible	0.497002	9.82628	10.6952	0.0289599	0.0556293	0.059162	0.960252	8.17784	0.0225074	-0.0436083	negligible	0.478191
	Parahippocampal	7.13035	7.54892	0.100362	0.0441068	0.0461063	0.93475	2.93375	0.176043	-0.0939962	negligible	0.452997	6.7273	7.20069	0.0951147	0.0418144	0.0421666	0.93332	1.54245	0.327958	-0.092127	negligible	0.453931
Parietal	Superior Parietal	2.06928	2.02023	0.00416168	0.0188316	0.0196596	0.971887	0.80593	0.490067	0.0316533	negligible	0.515816	2.10958	2.22107	0.00101811	0.0200342	0.0200951	0.977494	0.464594	0.621608	0.0194433	negligible	0.509711
	Inferior Parietal	2.88046	2.69894	0.000191236	0.0221499	0.0219415	0.978807	1.6257e-06	0.998983	0.00133538	negligible	0.50066	2.39401	2.42987	0.000171654	0.021119	0.0204181	0.968258	0.108339	0.825823	0.00692344	negligible	0.503452
	Supramarginal	2.76425	2.59374	0.00992267	0.0213343	0.0216267	0.967262	0.49	0.618352	0.0422558	negligible	0.521119	2.39161	2.53241	0.00594799	0.0203849	0.0212829	0.966204	2.52821	0.203055	0.0428202	negligible	0.521401
	Postcentral	4.00624	3.99935	0.0392992	0.0263597	0.0279038	0.945587	5.3403	0.065355	0.0709268	negligible	0.535456	3.74721	3.91771	0.0258952	0.0265313	0.0278009	0.947786	2.11744	0.251211	0.0703311	negligible	0.535158
	Precuneus	2.70404	2.83884	0.00291688	0.0228296	0.0240571	0.964496	4.81876	0.0747099	-0.0309117	negligible	0.484534	1.95944	2.16496	0.00479522	0.0204979	0.020259	0.966496	1.3872	0.343389	-0.0389977	negligible	0.480492
Occipital	Lateral Occipital	6.54014	6.84411	0.00141496	0.0366027	0.0376185	0.978183	4.01491	0.100383	-0.0079171	negligible	0.496036	5.45496	5.33776	0.0112087	0.0330445	0.0318548	0.957527	0.586985	0.577501	-0.0435997	negligible	0.478194
	Lingual	4.65618	5.27572	0.0354659	0.0332819	0.0343489	0.931093	8.95101	0.0173953	-0.0778246	negligible	0.461081	4.39807	5.11101	0.0489148	0.0330107	0.036146	0.930433	21.3492	8.80394e-05	-0.0808195	negligible	0.459584
	Cuneus	5.16049	5.59798	0.00236343	0.0343371	0.0369436	0.966618	9.98739	0.0155364	-0.0144627	negligible	0.492762	4.5504	4.90356	0.00070997	0.0329643	0.0328823	0.97983	3.4876	0.129282	-0.00730297	negligible	0.496342
	Pericalcarine	6.03825	6.62133	0.17735	0.0380355	0.0399953	0.902264	9.65017	0.0163301	-0.134088	negligible	0.432951	5.52564	5.42478	0.145792	0.037151	0.0377299	0.906925	0.0235297	0.946688	-0.13194	negligible	0.434024
Cingulate	Rostral Anterior Cingulate	5.80865	5.82913	0.250025	0.0337841	0.0344038	0.890546	0.120325	0.824247	-0.162016	small	0.418986	6.93808	7.81086	0.209706	0.0371853	0.0410172	0.901415	14.6103	0.00228026	-0.134296	negligible	0.432847
	Caudal Anterior Cingulate	5.70043	5.63666	0.000269289	0.0318312	0.0314433	0.979174	0.0078506	0.959082	-0.00137326	negligible	0.499307	6.09197	6.11765	0.0061915	0.0326658	0.0324501	0.971645	0.971168	0.447657	0.028653	negligible	0.51432
	Posterior Cingulate	4.06528	4.49199	0.000266974	0.0249554	0.0248141	0.972412	1.51771	0.327958	0.00160248	negligible	0.500793	4.36245	4.93649	0.000531875	0.0264443	0.0271475	0.963687	5.90549	0.0574039	0.0228468	negligible	0.511416
	Isthmus Cingulate	9.24651	9.9081	0.0290253	0.0438001	0.0418332	0.964041	0.00164763	0.981852	-0.0373621	negligible	0.481314	8.22266	9.09695	0.0249151	0.0411406	0.0413353	0.962758	1.47593	0.329456	-0.0313506	negligible	0.48432
Insula	Insula	2.76	2.87577	0.0271851	0.0253862	0.0263031	0.941958	2.77559	0.188688	-0.0806053	negligible	0.45969	2.82983	3.05308	0.063948	0.0265222	0.0277269	0.923096	1.90203	0.270828	-0.114637	negligible	0.442673

[truncated: 5 more sheets: STable 11, STable 12, STable 13, STable 14, STable 15]
